# Supplementary material for: The Effects of Dynamic Work Environments on Entrepreneurs’ Humble Leader Behaviors: Based on Uncertainty Reduction Theory
Source: Front Psychol. 2019 Dec 19;10:2732. doi: 10.3389/fpsyg.2019.02732 (PMC6930927; doi:10.3389/fpsyg.2019.02732)
Supplement: TABLE S1 — Entrepreneur data. [file Table_1.XLSX]

## Sheet: Sheet1
num	sex	education	tenure	dynamic work environment 1	dynamic work environment 2	dynamic work environment 3	HEXACO 1	HEXACO 2	HEXACO 3	HEXACO 4	HEXACO 5	HEXACO 6	Intolerance of uncertainty1	Intolerance of uncertainty2	Intolerance of uncertainty3	Intolerance of uncertainty4	Intolerance of uncertainty5	Intolerance of uncertainty6	Intolerance of uncertainty7	Intolerance of uncertainty8	Intolerance of uncertainty9	Intolerance of uncertainty10	Intolerance of uncertainty11	Intolerance of uncertainty12	feedback seeking 1	feedback seeking 2	feedback seeking 3	feedback seeking 4	feedback seeking 5	feedback seeking 6	feedback seeking 7	humble leader behavior 1	humble leader behavior 2	humble leader behavior 3	humble leader behavior 4	humble leader behavior 5	humble leader behavior 6	humble leader behavior 7	humble leader behavior 8	humble leader behavior 9
1	1	3	38	3	3	2	7	7	7	4	4	7	6	4	7	4	5	5	5	5	5	5	3	5	4	3	3	3	4	3	3	5	4	4	5	5	4	5	5	7
2	1	4	25	4	5	4	6	4	4	7	5	4	7	6	7	6	6	6	6	6	5	6	6	6	4	5	5	5	4	5	5	4	5	6	6	7	3	4	5	6
3	1	3	25	1	3	2	7	6	4	6	4	6	6	7	5	7	5	6	7	5	5	6	7	7	4	3	5	3	4	4	5	7	5	6	6	7	5	6	6	6
4	1	3	45	3	4	4	7	7	7	7	7	7	4	5	5	5	2	4	5	5	4	3	3	4	4	7	6	7	4	6	6	6	4	5	5	5	7	4	4	5
5	1	3	51	4	4	4	7	6	7	7	7	7	7	7	7	7	7	7	7	7	7	7	7	7	7	4	7	4	7	6	7	7	7	7	7	7	7	7	7	7
6	1	3	34	4	4	4	2	3	6	5	5	3	7	5	6	6	6	6	6	6	6	6	6	7	4	5	5	5	4	5	5	6	4	5	4	6	6	4	5	6
7	1	3	43	4	5	4	5	4	5	6	5	5	7	7	7	7	7	7	7	7	7	7	7	7	7	7	5	7	7	6	5	5	6	6	4	4	4	4	6	6
8	1	3	42	4	5	6	7	5	7	7	7	7	5	4	4	5	7	6	6	6	5	5	4	5	3	4	5	4	3	4	5	3	3	5	4	4	5	5	5	3
9	1	3	32	2	2	4	5	3	4	5	5	5	5	3	4	4	4	6	5	5	5	6	6	6	5	5	6	5	5	5	6	5	5	5	7	7	5	7	6	7
10	1	3	51	5	5	6	3	6	4	5	6	6	4	2	5	4	5	3	4	4	4	4	4	4	7	6	6	6	7	6	6	5	4	6	6	4	5	6	4	6
11	1	2	2	6	4	5	7	7	7	7	7	7	5	4	4	4	5	5	6	5	5	6	7	4	5	4	3	4	5	4	3	7	7	7	7	7	7	7	7	7
12	1	3	9	7	7	7	6	7	6	6	4	6	4	4	4	5	5	3	4	4	5	3	3	4	7	7	7	7	7	7	7	7	7	7	7	7	7	7	7	7
13	1	3	13	7	7	7	4	5	6	4	4	6	6	6	7	5	6	6	6	6	5	7	6	6	6	7	6	7	6	6	6	7	7	7	7	7	7	7	7	7
14	1	2	39	3	4	4	7	7	7	7	7	7	4	5	4	4	6	7	5	4	5	6	5	4	5	5	5	5	5	5	5	5	6	6	5	4	4	5	6	4
15	0	2	6	6	4	6	7	7	7	5	7	6	3	3	1	3	3	4	5	5	3	2	2	3	7	7	7	7	7	7	7	6	7	5	5	7	7	5	6	7
16	1	3	2	7	5	7	4	5	7	5	4	4	7	6	4	5	7	7	5	7	5	7	5	7	7	5	7	5	7	6	7	7	7	7	7	7	7	7	7	7
17	1	3	3	5	5	5	4	7	7	6	5	7	3	5	2	2	2	4	3	2	3	4	4	3	5	7	6	7	5	6	6	6	6	4	4	5	6	4	6	4
18	1	5	185	7	5	5	4	3	2	6	3	6	6	6	6	4	6	4	4	6	5	4	4	4	6	4	5	4	6	5	5	6	5	6	5	4	4	6	5	5
19	1	3	9	7	5	6	5	6	5	5	5	3	5	7	6	7	4	5	5	5	5	3	5	3	7	7	7	7	7	7	7	7	7	7	7	7	7	7	7	7
20	1	3	1	4	5	5	7	7	7	7	7	7	4	4	5	5	4	3	4	4	5	3	3	4	6	5	5	5	6	5	5	7	7	7	7	7	7	7	7	7
21	1	2	15	4	6	5	5	3	4	4	5	6	4	5	4	5	3	3	4	4	3	5	3	4	5	7	7	7	5	6	7	6	5	6	7	6	5	7	6	7
22	1	3	69	7	6	6	4	6	4	4	5	7	7	5	5	5	5	4	5	4	5	6	4	6	7	7	7	7	7	7	7	5	4	4	5	6	6	6	6	4
23	1	3	74	7	7	7	5	3	4	4	5	3	4	4	5	4	6	5	6	4	5	6	4	6	4	4	6	4	4	5	6	4	5	5	4	4	6	6	6	5
24	1	3	73	7	7	7	5	6	5	7	6	8	8	6	6	5	7	6	7	5	5	6	7	5	2	3	4	3	2	3	4	2	2	2	4	4	2	3	3	5
25	1	3	31	4	6	6	5	4	5	5	5	4	7	4	6	6	6	4	3	6	5	5	4	5	4	4	4	4	4	4	4	3	5	5	4	3	4	4	4	3
26	1	3	68	6	6	4	7	7	7	7	7	7	6	7	7	7	5	7	5	7	4	6	5	7	7	6	4	6	7	6	4	4	7	6	4	6	4	5	4	5
27	0	3	42	5	6	5	4	5	5	2	3	3	7	3	5	7	6	5	5	5	5	4	4	4	6	5	4	5	6	5	4	3	4	4	4	4	4	4	6	4
28	0	2	165	5	5	4	4	4	5	5	5	4	4	3	5	5	6	6	5	5	5	5	6	6	6	4	5	4	6	5	5	6	6	6	7	7	6	7	4	4
29	1	3	50	5	3	4	7	7	7	7	5	6	7	5	7	5	7	5	5	6	7	7	5	6	5	7	5	7	5	6	5	6	7	5	6	5	7	6	5	6
30	0	5	66	5	4	5	3	3	5	6	4	3	4	5	4	5	2	4	5	5	5	3	3	4	5	5	6	5	5	5	6	4	4	5	6	6	5	6	4	4
31	1	4	51	4	4	4	4	4	5	5	5	4	4	5	5	4	5	3	4	4	2	4	4	4	5	3	5	3	5	4	5	4	5	7	7	6	5	7	6	7
32	1	3	154	5	5	5	6	7	6	7	7	6	7	7	7	5	6	7	5	5	6	7	5	5	7	5	7	5	7	6	7	5	7	7	6	5	7	6	5	6
33	1	5	90	3	3	4	6	4	5	4	3	5	7	7	7	7	7	7	7	7	7	7	7	7	4	5	6	5	4	5	6	7	6	6	5	6	7	5	5	6
34	0	3	4	4	4	4	7	7	7	7	7	7	4	4	4	5	3	4	5	5	5	3	3	4	7	6	6	6	7	6	6	4	6	6	6	7	5	6	6	7
35	0	3	3	7	5	4	5	6	3	4	4	5	4	4	4	4	5	3	4	4	4	4	4	4	7	7	7	7	7	7	7	5	6	7	7	5	6	7	5	5
36	1	3	15	5	4	6	6	6	5	5	6	5	3	3	2	4	5	2	4	4	2	1	3	3	6	5	5	5	6	5	5	8	6	6	5	5	6	7	7	5
37	0	3	57	3	3	4	7	6	7	7	7	7	6	4	4	6	5	7	5	5	5	5	4	5	5	7	6	7	5	6	6	7	7	7	7	7	7	7	7	7
38	0	3	0	3	2	3	4	6	5	5	4	6	5	5	5	7	7	7	5	6	7	7	4	6	4	5	5	5	4	5	5	4	5	6	4	5	5	4	7	6
39	0	3	0	4	4	5	4	4	5	6	5	6	5	6	6	5	4	4	7	6	5	4	4	4	4	6	6	6	4	5	6	4	6	6	5	4	5	6	5	4
40	0	3	32	5	6	7	7	5	4	6	5	6	4	6	6	5	6	5	6	5	5	4	4	4	6	6	6	6	6	6	6	5	7	7	7	5	5	7	5	6
41	0	3	1	2	4	4	3	7	3	7	4	4	4	3	6	5	5	4	4	4	3	3	3	4	3	4	4	4	3	4	4	3	4	4	5	3	4	4	5	4
42	0	3	1	5	4	4	6	4	6	4	4	6	4	6	5	4	3	4	4	4	5	3	3	4	5	3	7	3	5	5	7	5	7	6	5	4	4	4	6	4
43	0	3	190	5	5	6	3	5	4	4	5	3	4	3	5	4	5	3	4	4	4	4	4	4	4	4	6	4	4	5	6	4	4	6	6	6	6	6	4	4
44	1	3	6	5	6	6	7	7	7	7	7	7	4	4	6	4	6	3	5	5	5	6	6	6	6	7	6	7	6	6	6	6	6	7	6	5	6	7	5	5
45	0	3	5	7	7	7	7	7	7	7	7	7	4	4	6	6	5	5	5	5	5	5	5	5	7	7	7	7	7	7	7	7	7	7	7	7	7	7	7	7
46	0	3	5	4	6	4	3	5	6	6	4	4	4	3	5	5	2	4	5	5	5	3	3	4	4	6	4	6	4	5	4	4	3	5	2	4	5	5	5	3
47	0	3	5	6	3	4	4	7	3	4	6	4	3	1	3	3	5	5	2	2	3	3	3	3	4	7	5	7	4	5	5	4	5	5	2	4	5	5	5	3
48	0	3	5	3	5	3	4	6	4	4	3	3	2	1	1	1	2	1	3	3	2	2	2	2	6	5	4	5	6	5	4	6	5	6	5	4	6	6	4	4
49	1	3	5	5	6	7	4	7	7	5	5	5	4	3	4	4	5	3	4	4	5	4	4	4	6	7	5	7	6	6	5	6	6	6	6	7	5	7	6	5
50	0	3	1	4	3	4	5	5	7	7	5	5	3	4	4	3	3	3	3	1	4	2	4	3	6	6	4	6	6	5	4	4	4	5	4	3	4	4	5	3
51	0	3	5	4	4	4	4	5	3	4	4	4	4	3	4	5	3	4	5	5	5	3	3	4	4	4	5	4	4	4	5	5	5	5	6	4	6	5	5	4
52	0	3	3	5	4	2	4	3	3	3	3	6	3	2	4	2	3	3	5	4	3	2	2	3	4	6	5	6	4	5	5	4	4	4	5	3	4	4	4	4
53	0	3	3	5	6	4	5	6	5	7	7	5	4	5	6	6	4	5	6	4	5	5	4	5	6	7	6	7	6	6	6	7	7	7	7	7	7	7	7	7
54	1	3	15	6	4	4	7	7	7	5	7	6	4	2	3	4	5	4	4	5	4	4	4	4	5	5	4	5	5	5	4	6	5	5	7	5	5	7	7	7
55	1	3	5	5	7	6	7	7	7	7	7	7	1	1	1	1	1	1	1	1	1	1	1	1	4	7	6	7	4	6	6	6	6	6	5	7	5	7	5	7
56	1	3	9	4	5	5	5	6	7	5	5	5	4	5	5	4	5	3	4	4	5	3	3	4	7	6	6	6	7	6	6	7	7	7	5	6	5	6	5	7
57	0	3	8	5	5	5	4	5	5	5	7	7	4	6	4	4	6	4	4	5	5	6	6	6	6	7	5	7	6	6	5	5	5	7	5	7	6	6	7	7
58	0	3	12	4	6	4	7	7	7	7	7	7	4	5	3	5	2	4	5	5	5	3	3	4	7	7	7	7	7	7	7	7	7	7	7	7	7	7	7	7
59	0	3	4	4	5	5	3	6	6	4	4	4	4	3	6	5	4	3	4	4	5	3	3	4	5	6	6	6	5	6	6	6	7	4	7	6	5	7	7	7
60	1	3	19	7	7	7	3	4	6	5	4	5	4	5	6	5	2	3	4	4	4	3	3	4	7	7	7	7	7	7	7	6	7	5	7	5	6	7	5	6
61	1	3	13	7	6	6	6	7	4	7	6	5	7	6	3	4	5	3	6	3	5	7	4	7	5	4	6	4	5	5	6	7	7	7	7	7	7	7	7	7
62	1	3	18	5	6	7	6	4	7	7	6	5	3	2	2	5	4	5	2	1	2	4	2	3	7	7	7	7	7	7	7	7	7	7	7	7	7	7	7	7
63	1	3	18	6	6	6	7	7	6	7	7	7	3	3	2	4	5	2	4	2	4	3	2	3	7	6	5	6	7	6	5	7	7	7	7	7	7	7	7	7
64	0	3	6	5	6	5	7	6	6	5	5	4	6	7	7	7	6	5	7	5	6	5	7	5	5	7	6	7	5	6	6	6	5	5	7	6	6	7	5	7
65	1	3	14	5	5	4	5	3	5	3	5	3	4	4	3	4	5	5	4	4	4	3	4	4	7	7	5	7	7	6	5	4	5	4	6	5	4	4	5	7
66	1	3	9	5	3	4	3	5	4	4	5	7	3	6	4	5	6	6	6	5	5	4	6	5	4	6	5	6	4	5	5	6	5	5	2	4	4	3	5	3
67	0	3	48	5	5	3	6	4	4	4	6	6	4	4	4	4	5	3	4	5	3	4	4	4	5	6	5	6	5	5	5	4	4	4	6	5	6	4	7	4
68	1	3	14	6	4	5	6	4	5	5	6	7	4	4	3	4	5	5	4	4	2	4	4	4	7	6	6	6	7	6	6	6	7	6	5	5	6	7	6	7
69	1	5	18	6	7	5	7	7	7	7	6	5	6	4	5	4	6	6	7	5	5	3	6	3	7	7	7	7	7	7	7	6	7	5	7	5	7	6	4	7
70	1	3	17	7	7	7	4	4	4	5	6	4	4	6	5	5	2	4	4	3	5	3	3	4	7	7	7	7	7	7	7	7	6	7	6	6	5	5	6	6
71	0	3	36	4	3	6	6	6	7	7	6	7	4	4	4	4	5	3	4	4	4	4	4	4	4	5	5	5	4	5	5	6	7	7	6	6	6	6	5	7
72	1	3	22	4	4	4	3	4	6	6	6	5	4	4	4	6	4	6	4	7	5	6	4	6	6	5	5	5	6	5	5	4	5	5	7	5	4	6	4	4
73	1	3	36	5	6	6	3	3	5	4	3	4	3	2	2	2	5	5	4	3	2	2	3	3	7	5	6	5	7	6	6	4	4	4	5	3	4	4	4	4
74	0	3	42	4	4	4	7	7	7	7	7	7	5	4	5	4	3	5	3	5	5	7	6	7	7	6	5	6	7	6	5	6	7	7	7	5	5	5	5	7
75	0	3	32	3	3	6	5	4	5	6	4	3	3	6	4	5	6	4	4	6	5	6	5	6	7	5	5	5	7	6	5	7	6	5	5	6	7	6	7	5
76	1	3	24	5	6	5	7	6	7	5	6	5	6	6	6	5	6	7	7	5	7	7	4	5	5	3	6	3	5	5	6	5	5	6	5	5	6	4	4	5
77	1	2	22	3	3	2	6	7	6	7	7	6	6	5	6	6	6	5	6	7	5	7	6	7	4	3	3	3	4	3	3	7	5	5	7	7	5	6	7	6
78	1	2	18	3	4	2	3	4	3	3	4	5	5	5	5	6	4	4	4	5	5	6	6	6	2	4	3	4	2	3	3	2	4	5	3	4	5	5	5	3
79	1	3	18	5	4	4	6	4	5	4	5	4	4	5	6	5	4	3	4	4	3	3	3	4	5	5	5	5	5	5	5	3	5	5	5	3	4	4	5	3
80	1	2	44	4	3	3	4	5	6	3	3	3	4	3	4	5	3	4	5	5	5	3	3	4	6	5	4	5	6	5	4	4	4	4	4	4	7	7	7	4
81	1	3	24	6	4	4	7	5	5	7	5	7	4	3	6	4	5	3	4	4	3	4	4	4	5	4	4	4	5	4	4	4	4	6	6	5	5	5	5	5
82	1	3	26	2	2	4	4	5	5	4	5	4	3	2	2	2	4	2	5	1	3	4	3	3	5	4	5	4	5	5	5	7	6	5	6	6	7	6	6	5
83	1	3	10	4	2	3	7	7	7	7	7	7	4	4	3	4	5	4	4	4	3	4	4	4	4	4	6	4	4	5	6	7	5	5	5	7	4	5	4	4
84	1	3	10	3	5	4	7	7	7	7	7	7	7	7	7	7	7	6	6	6	4	5	4	6	5	4	5	4	5	5	5	7	7	7	7	5	5	7	6	7
85	1	3	12	2	5	2	6	4	5	6	6	6	4	6	5	5	5	4	5	4	5	7	3	7	6	6	5	6	6	6	5	6	7	7	7	6	5	7	5	6
86	1	3	18	5	2	3	7	7	7	7	7	7	7	7	7	6	7	4	7	4	6	5	7	4	7	7	7	7	7	7	7	7	6	4	5	7	7	5	7	5
87	1	3	36	2	2	2	7	5	7	7	7	7	3	2	3	3	4	3	3	3	4	2	2	3	2	2	2	2	2	2	2	2	3	5	3	4	2	2	3	3
88	1	3	15	4	2	3	6	7	4	6	7	6	4	5	4	5	2	4	5	5	5	3	3	4	6	6	6	6	6	6	6	6	6	6	5	6	6	4	3	4
89	1	3	19	4	2	2	7	7	6	7	7	7	4	4	6	5	4	3	4	4	5	3	3	4	4	4	4	4	4	4	4	7	7	7	7	7	7	7	7	7
90	1	5	12	4	3	4	6	5	4	6	5	4	4	5	4	5	4	3	4	4	5	3	3	4	4	4	3	4	4	4	3	4	6	4	5	6	4	4	6	5
91	1	2	7	5	5	5	7	7	7	7	6	5	6	4	5	5	4	5	3	4	5	7	5	7	6	5	4	5	6	5	4	7	5	6	7	7	5	5	6	6
92	1	3	34	2	4	4	6	6	7	6	3	5	4	4	4	4	5	4	4	4	4	4	4	4	4	6	6	6	4	5	6	6	7	7	4	7	6	5	6	6
93	1	3	30	2	4	4	7	7	6	7	7	7	4	6	6	7	6	4	4	6	5	4	4	4	6	6	7	6	6	6	7	7	7	7	7	7	7	7	7	7
94	1	3	36	2	3	3	6	7	4	5	6	5	4	4	3	5	2	4	5	5	5	3	3	4	7	7	5	7	7	6	5	6	5	7	6	7	7	5	5	6
95	1	3	12	5	4	6	3	3	4	5	4	5	7	7	7	7	7	7	7	7	7	7	7	7	4	5	4	5	4	4	4	6	4	4	4	7	7	4	6	5
96	1	3	12	4	4	3	7	5	7	5	5	5	4	5	5	5	5	3	4	4	3	3	3	4	6	7	6	7	6	6	6	4	4	4	5	3	4	4	4	4
97	1	2	48	4	5	3	7	7	6	7	7	7	4	4	3	4	5	3	4	4	4	4	4	4	7	7	7	7	7	7	7	7	7	7	7	7	7	7	7	7
98	1	3	38	4	2	3	7	7	7	7	7	7	7	4	5	6	3	6	5	4	5	5	4	5	2	3	4	3	2	3	4	4	4	4	5	6	6	5	4	6
99	1	4	25	4	5	4	4	3	3	6	5	3	7	6	5	5	6	4	7	7	6	5	7	7	5	5	4	5	5	5	4	4	3	5	5	6	6	5	6	6
100	1	3	25	2	3	1	6	5	6	7	5	4	5	7	5	5	7	6	7	5	6	5	7	7	5	3	4	3	5	4	4	5	6	5	6	6	6	6	7	6
101	1	3	45	4	4	3	7	7	7	7	7	7	4	6	3	5	2	4	5	5	5	3	3	4	5	7	6	7	5	6	6	4	5	6	6	5	4	6	4	4
102	1	3	51	4	4	4	7	7	7	7	7	7	7	7	7	7	7	7	7	7	7	7	7	7	6	6	6	6	6	6	6	7	7	7	7	7	7	7	7	7
103	1	3	34	4	3	5	4	6	4	5	6	5	5	6	5	6	6	6	6	7	6	7	6	7	6	5	4	5	6	5	4	6	4	4	4	4	5	7	7	5
104	1	3	43	4	3	5	4	5	5	3	3	4	7	7	7	7	7	7	7	7	7	7	7	7	4	7	7	7	4	6	7	4	6	6	5	5	4	5	4	5
105	1	3	42	6	4	5	6	6	5	5	6	6	6	6	7	5	5	4	4	5	5	4	5	4	4	4	4	4	4	4	4	5	4	5	3	3	4	4	3	5
106	1	3	32	2	3	3	7	7	7	7	7	7	4	4	5	5	7	6	4	6	5	6	5	3	5	5	5	5	5	5	5	5	7	7	4	5	7	5	7	7
107	1	3	51	5	6	5	3	5	5	7	5	5	4	3	5	5	4	3	4	4	4	4	3	4	6	7	5	7	6	6	5	5	4	5	4	6	5	5	5	6
108	1	2	2	4	4	6	7	7	7	7	7	7	4	4	4	4	3	7	7	7	5	5	4	5	4	3	5	3	4	4	5	7	7	7	7	7	7	7	7	7
109	1	3	9	7	7	7	7	7	7	7	7	7	4	4	4	5	4	3	4	4	5	3	3	4	7	7	7	7	7	7	7	7	7	7	7	7	7	7	7	7
110	1	3	13	7	7	7	7	6	7	7	7	7	7	6	7	6	6	5	5	6	6	7	5	6	7	6	6	6	7	6	6	7	7	7	7	7	7	7	7	7
111	1	2	39	4	4	4	7	7	7	7	7	7	5	4	3	5	5	6	6	6	5	5	6	5	5	7	4	7	5	5	4	7	3	5	6	6	5	5	5	4
112	0	2	6	4	6	5	4	5	5	3	5	5	3	1	2	3	4	3	3	4	5	2	3	3	7	7	7	7	7	7	7	6	6	5	6	6	6	7	6	5
113	1	3	2	6	6	5	5	4	4	4	5	7	4	5	7	7	5	5	7	6	7	7	7	6	6	6	7	6	6	6	7	7	7	7	7	7	7	7	7	7
114	1	3	3	5	6	5	2	4	4	6	4	4	3	3	3	3	5	2	3	2	5	3	2	3	6	5	7	5	6	6	7	3	7	6	3	7	4	4	4	6
115	1	5	185	6	6	7	5	5	3	3	3	5	6	3	6	5	4	7	3	4	5	5	6	5	6	4	5	4	6	5	5	5	5	4	5	6	6	4	4	6
116	1	3	9	5	7	6	5	6	4	6	7	7	6	4	4	4	4	5	6	5	5	6	5	6	7	7	7	7	7	7	7	7	7	7	7	7	7	7	7	7
117	1	3	1	6	6	4	4	7	6	7	5	6	4	4	5	5	2	3	4	4	4	4	4	4	6	4	5	4	6	5	5	7	7	7	7	7	7	7	7	7
118	1	2	15	5	6	5	7	7	7	7	7	7	4	6	3	5	5	3	4	4	4	3	3	4	6	6	5	6	6	6	5	6	6	6	6	6	7	5	7	6
119	1	3	69	7	5	6	4	4	3	4	5	4	5	7	6	5	4	4	4	5	5	6	4	6	7	7	7	7	7	7	7	4	4	5	4	5	5	6	6	5
120	1	3	74	7	7	7	3	4	7	6	6	4	4	5	5	7	5	4	6	4	5	5	4	5	6	7	3	7	6	5	3	7	6	4	5	4	5	6	3	5
121	1	3	73	7	7	7	7	6	5	5	4	4	7	5	5	7	6	6	6	6	4	7	6	6	2	4	3	4	2	3	3	4	4	2	2	3	4	3	4	2
122	1	3	31	4	4	6	4	3	4	3	4	4	3	5	6	5	3	4	6	4	5	7	5	7	4	4	4	4	4	4	4	6	4	4	5	3	4	4	2	4
123	1	3	68	5	6	4	3	5	3	5	4	4	6	5	6	5	6	6	6	7	6	5	6	7	5	7	6	7	5	6	6	4	6	7	4	3	6	4	6	4
124	0	3	42	5	6	4	7	5	7	7	7	7	5	5	5	5	4	4	6	6	5	5	5	5	6	6	4	6	6	5	4	3	3	5	4	4	5	5	5	3
125	0	2	165	5	5	4	7	7	7	7	7	7	4	5	6	4	5	5	4	7	5	5	6	5	6	4	5	4	6	5	5	6	6	5	5	5	7	7	7	7
126	1	3	50	5	4	4	5	5	3	4	5	5	5	6	5	6	7	7	5	6	7	7	5	6	7	5	5	5	7	6	5	6	7	5	7	6	7	7	5	5
127	0	5	66	4	4	3	6	3	4	3	3	5	4	6	4	5	4	3	4	4	4	3	3	4	5	5	6	5	5	5	6	6	4	5	4	4	5	6	6	6
128	1	4	51	4	4	3	7	7	7	7	7	7	4	3	5	5	2	4	5	5	5	3	3	4	4	3	5	3	4	4	5	5	5	7	6	6	6	5	6	7
129	1	3	154	5	6	4	5	4	5	6	4	3	7	5	5	6	7	5	7	6	5	7	7	6	5	7	6	7	5	6	6	5	5	5	6	7	6	6	6	7
130	1	5	90	3	3	3	5	6	3	4	5	4	7	7	7	7	7	7	7	7	7	7	7	7	5	5	4	5	5	5	4	5	5	6	6	6	5	7	7	7
131	0	3	4	4	5	3	4	7	7	7	7	7	4	3	4	5	3	4	5	5	5	3	3	4	7	6	6	6	7	6	6	5	6	6	7	7	7	7	5	5
132	0	3	3	5	5	5	5	6	5	5	7	5	4	4	4	4	5	3	4	4	4	4	4	4	7	7	7	7	7	7	7	5	6	7	6	5	6	6	6	6
133	1	3	15	4	4	4	7	6	6	7	6	7	3	4	2	2	5	4	2	3	2	3	3	3	5	4	6	4	5	5	6	6	5	7	7	4	5	5	7	7
134	0	3	57	4	3	3	5	6	7	6	5	6	6	5	6	6	4	5	4	4	5	6	4	6	6	6	5	6	6	6	5	7	7	7	7	7	7	7	7	7
135	0	3	0	3	4	2	4	4	6	5	5	6	7	5	5	7	5	5	6	7	6	7	6	7	4	6	5	6	4	5	5	7	4	5	6	3	6	5	4	4
136	0	3	0	4	4	4	7	7	7	7	7	7	4	6	7	5	6	5	7	3	5	4	4	5	5	5	5	5	5	5	5	4	4	4	4	5	7	6	5	6
137	0	3	32	7	6	5	5	3	5	4	5	5	6	6	4	4	5	4	4	5	5	6	6	6	5	7	7	7	5	6	7	6	7	6	5	5	6	7	6	6
138	0	3	1	2	3	3	4	3	3	6	6	6	4	4	5	4	5	3	4	4	3	4	4	4	4	4	5	4	4	4	5	5	4	5	4	3	4	4	5	3
139	0	3	1	4	4	4	7	7	7	7	7	7	4	5	3	4	5	3	4	4	3	4	4	4	4	5	5	5	4	5	5	7	4	3	5	4	5	7	7	4
140	0	3	190	5	5	6	7	7	7	7	7	7	4	4	5	5	2	4	5	5	5	3	3	4	4	5	5	5	4	5	5	5	4	3	5	5	6	6	6	6
141	1	3	6	5	7	6	7	7	7	7	7	7	4	4	5	3	5	5	6	6	5	6	5	6	4	6	7	6	4	6	7	6	6	7	5	5	7	7	7	5
142	0	3	5	7	7	7	7	7	7	7	7	7	6	4	4	4	7	7	4	7	5	4	5	4	7	7	7	7	7	7	7	7	7	7	7	7	7	7	7	7
143	0	3	5	6	4	5	5	6	6	3	4	4	4	2	3	5	5	4	5	5	5	3	3	4	5	4	6	4	5	5	6	3	4	5	3	3	4	4	4	5
144	0	3	5	3	4	4	5	4	5	5	5	4	3	1	1	5	3	1	4	5	4	3	2	3	4	5	5	5	4	5	5	5	5	4	3	4	4	5	5	3
145	0	3	5	3	3	5	7	6	5	5	6	7	1	3	2	1	1	2	3	3	2	3	2	2	4	5	3	5	4	4	3	4	6	4	6	4	5	5	5	5
146	1	3	5	7	5	6	6	5	5	6	2	3	4	3	5	5	5	3	4	4	4	3	3	4	6	7	6	7	6	6	6	7	5	6	7	5	5	7	5	7
147	0	3	1	5	4	4	5	7	5	6	5	6	3	3	5	4	4	3	4	3	3	1	1	3	4	6	4	6	4	5	4	4	5	5	4	3	4	4	5	3
148	0	3	5	4	5	4	7	7	7	7	7	7	4	5	3	4	5	3	4	4	5	4	4	4	4	5	3	5	4	4	3	7	5	5	6	5	5	4	4	6
149	0	3	3	4	3	4	4	3	4	4	4	3	3	3	3	3	4	3	2	2	2	2	4	3	6	3	6	3	6	5	6	4	4	4	5	3	4	4	2	4
150	0	3	3	4	5	3	7	7	7	7	7	7	4	5	4	6	5	4	4	5	5	5	7	5	6	5	7	5	6	6	7	7	7	7	7	7	7	7	7	7
151	1	3	15	4	6	5	5	5	6	6	6	5	4	4	5	4	5	3	4	4	3	4	4	4	6	3	6	3	6	5	6	6	7	5	6	5	6	5	7	6
152	1	3	5	6	6	6	6	6	7	7	6	7	1	1	1	1	1	1	1	1	1	1	1	1	7	7	5	7	7	6	5	6	6	7	6	6	5	5	7	6
153	1	3	9	5	5	5	5	5	7	6	6	4	4	4	4	5	3	4	5	5	5	3	3	4	6	7	6	7	6	6	6	7	7	4	7	6	7	5	7	4
154	0	3	8	5	5	6	6	4	3	5	4	5	4	6	5	5	5	5	5	6	5	5	5	5	6	6	6	6	6	6	6	7	5	6	6	7	5	6	6	6
155	0	3	12	4	5	5	7	7	7	7	7	7	4	3	4	4	5	3	4	4	4	4	4	4	7	7	7	7	7	7	7	7	7	7	7	7	7	7	7	7
156	0	3	4	5	5	5	7	7	7	7	7	7	4	3	3	5	5	3	5	4	4	4	4	4	7	6	6	6	7	6	6	6	6	6	7	6	6	6	5	7
157	1	3	19	7	7	7	7	7	7	7	7	7	4	4	4	4	5	4	4	4	2	4	4	4	7	7	7	7	7	7	7	6	7	5	7	5	6	6	5	7
158	1	3	13	7	4	8	4	7	5	7	6	6	3	6	4	6	4	4	5	6	5	6	5	6	4	6	6	6	4	5	6	7	7	7	7	7	7	7	7	7
159	1	3	18	5	7	5	6	7	4	4	4	4	3	3	1	5	4	2	2	5	4	3	2	3	7	7	7	7	7	7	7	7	7	7	7	7	7	7	7	7
160	1	3	18	7	5	6	7	7	7	7	7	7	3	4	1	3	3	4	3	4	3	4	1	3	6	6	6	6	6	6	6	7	7	7	7	7	7	7	7	7
161	0	3	6	4	5	7	6	7	6	7	7	6	5	5	7	5	7	6	6	7	5	5	6	7	5	7	7	7	5	6	7	7	5	6	6	7	7	5	5	5
162	1	3	14	6	4	6	5	6	6	6	7	6	4	4	3	5	3	3	4	4	5	5	3	4	6	6	5	6	6	6	5	4	4	6	4	6	3	7	5	6
163	1	3	9	4	5	3	7	7	6	7	7	6	5	5	6	6	5	5	4	5	5	5	4	4	6	5	5	5	6	5	5	5	5	5	2	4	5	5	3	3
164	0	3	48	4	4	5	7	7	7	7	7	7	4	4	3	5	6	3	4	4	5	3	3	4	6	4	6	4	6	5	6	4	5	5	5	5	6	5	4	6
165	1	3	14	6	5	4	7	7	7	7	7	7	4	2	4	5	3	4	5	5	5	3	3	4	7	7	5	7	7	6	5	5	7	7	6	6	5	5	5	7
166	1	5	18	6	7	6	7	7	7	7	7	7	4	5	5	4	4	6	6	6	5	5	5	5	7	7	7	7	7	7	7	7	5	6	7	6	5	7	6	6
167	1	3	17	7	7	7	4	4	6	4	4	5	4	3	3	5	4	4	5	5	5	3	3	4	7	7	7	7	7	7	7	6	7	6	6	6	5	6	7	5
168	0	3	36	4	4	4	7	7	7	7	7	7	4	4	5	4	5	3	4	4	2	4	4	4	4	5	5	5	4	5	5	5	6	7	6	6	6	6	6	6
169	1	3	22	3	4	4	7	5	6	5	6	7	6	5	4	4	6	5	4	6	5	5	5	5	6	5	5	5	6	5	5	5	3	4	7	4	5	5	5	7
170	1	3	36	6	7	5	5	2	3	5	2	5	3	3	4	5	3	3	3	2	4	2	2	3	7	5	6	5	7	6	6	4	4	4	4	5	5	3	3	4
171	0	3	42	4	4	5	6	5	5	6	5	6	4	6	6	6	6	5	3	4	5	4	6	4	6	6	6	6	6	6	6	7	6	4	7	5	7	6	7	7
172	0	3	32	5	3	4	7	7	7	7	7	7	5	5	5	6	4	5	6	5	5	4	5	4	7	4	5	4	7	5	5	7	6	7	6	6	7	5	6	5
173	1	3	24	3	5	6	6	5	3	6	6	4	6	7	6	6	6	5	6	5	5	6	7	7	5	5	5	5	5	5	5	7	4	5	4	5	4	6	4	7
174	1	2	22	3	4	3	5	5	4	4	4	5	7	5	6	7	5	5	6	6	7	6	6	5	2	4	4	4	2	3	4	7	7	6	7	7	7	6	4	4
175	1	2	18	3	3	3	7	7	6	7	7	6	7	4	6	4	5	4	5	4	5	5	7	5	4	4	2	4	4	3	2	6	5	4	5	3	4	4	2	4
176	1	3	18	4	4	4	5	5	3	4	5	6	4	5	5	5	5	3	4	3	5	3	3	4	6	4	4	4	6	5	4	4	5	5	4	3	4	4	4	3
177	1	2	44	3	3	3	7	7	7	7	7	7	4	6	4	5	4	3	4	4	4	3	3	4	5	5	5	5	5	5	5	4	5	4	5	6	7	5	4	5
178	1	3	24	5	5	5	7	7	7	7	7	7	4	4	4	5	3	4	5	5	5	3	3	4	4	3	4	3	4	4	4	5	6	6	4	4	5	5	4	5
179	1	3	26	3	3	2	7	7	7	7	7	7	3	3	5	3	2	2	3	4	2	2	4	3	4	5	5	5	4	5	5	6	6	5	5	5	7	7	5	7
180	1	3	10	4	4	4	4	4	4	4	4	4	4	4	5	4	5	3	4	4	4	3	3	4	5	6	5	6	5	5	5	7	7	5	4	4	4	6	4	4
181	1	3	10	4	4	4	7	7	7	7	7	7	5	6	5	7	6	7	6	6	5	7	6	7	5	5	6	5	5	5	6	6	7	4	6	7	5	6	6	6
182	1	3	12	3	3	4	7	7	7	7	7	7	5	5	6	3	5	6	4	4	5	6	5	6	6	6	6	6	6	6	6	5	7	6	4	6	7	7	7	6
183	1	3	18	4	3	3	5	5	4	5	7	7	6	7	5	7	5	6	6	5	7	6	6	5	7	7	7	7	7	7	7	6	6	6	6	6	6	6	6	6
184	1	3	36	2	1	2	5	6	5	7	6	5	3	4	4	2	2	3	2	3	4	3	2	3	2	1	3	1	2	2	3	4	3	3	4	3	4	3	3	3
185	1	3	15	3	3	3	5	5	6	6	4	4	4	4	4	5	4	5	4	4	5	3	3	4	7	4	4	4	7	5	4	5	4	4	4	5	6	6	4	6
186	1	3	19	5	3	3	4	7	6	5	7	6	4	4	5	5	4	4	4	4	4	3	3	4	3	4	5	4	3	4	5	7	7	7	7	7	7	7	7	7
187	1	5	12	4	4	4	5	5	4	7	5	4	4	6	5	4	5	3	4	4	2	4	4	4	4	3	4	3	4	4	4	5	6	6	3	6	6	4	6	4
188	1	2	7	6	6	4	5	3	4	5	5	5	4	5	6	4	6	5	5	5	5	5	4	5	4	6	5	6	4	5	5	6	5	7	6	6	5	6	6	7
189	1	3	34	2	4	2	7	7	7	7	7	7	4	3	6	5	2	4	5	5	5	3	3	4	4	6	5	6	4	5	5	7	7	6	5	5	5	6	7	7
190	1	3	30	2	4	3	7	7	7	7	7	7	7	7	7	6	5	3	4	5	5	3	6	3	6	5	7	5	6	6	7	7	7	7	7	7	7	7	7	7
191	1	3	36	3	4	3	7	7	7	7	7	7	4	3	5	5	4	3	4	4	3	3	6	4	5	7	7	7	5	6	7	5	7	6	5	7	7	6	7	5
192	1	3	12	6	4	4	7	7	7	7	7	7	7	7	7	7	7	7	7	7	7	7	7	7	4	3	4	3	4	4	4	7	7	4	4	4	4	5	6	4
193	1	3	12	4	5	3	5	4	6	3	5	5	4	5	4	5	4	4	3	5	5	3	3	4	4	4	6	4	4	5	6	3	5	4	5	3	4	4	4	4
194	1	2	48	5	5	3	4	6	5	7	6	7	4	4	4	5	2	4	5	5	5	3	3	4	7	7	7	7	7	7	7	7	7	7	7	7	7	7	7	7
